# Supplementary material for: High‐resolution analysis of individual spike peptide‐specific CD4 + T‐cell responses in vaccine recipients and COVID‐19 patients
Source: Clin Transl Immunology. 2022 Aug 9;11(8):e1410. doi: 10.1002/cti2.1410 (PMC9363231; doi:10.1002/cti2.1410)
Supplement: Supplementary file 3 — Supplementary table 2 [file CTI2-11-0-s002.xlsx]

## Sheet: Tabelle1
	Supplementary Table 2: SARS-CoV-2 spike glycoprotein peptides and peptide pools
	peptide pool	from	to	spanning
	1A	1	21	21 peptides (NTD)
	1B	22	42	21 peptides (NTD)
	2A	43	63	21 peptides (NTD)
	2B	64	84	21 peptides (NTD, RBD)
	3A	85	105	21 peptides (RBD)
	3B	106	126	21 peptides (RBD)
	4A	127	147	21 peptides
	4B	148	168	21 peptides (FP)
	5A	169	189	21 peptides (HR1)
	5B	190	210	21 peptides (HR1)
	6A	211	231	21 peptides
	6B	232	253	22 peptides (HR2, TM, CT)
	AIM assay pool	-	-	11 peptides (peptide# 27, 34, 48, 63, 69, 70, 75, 163, 164, 167 and 180)
	peptide #	amino acid		amino acid sequence	B.1.1.7 (alpha)	B.1.617.2 (delta)	BA.1 B.1.1.529	BA.2 B.1.1.529.2	BA.2.12.1	BA.4, BA.5 B.1.1.529.4/5	BA.2.75
	1	1	15	MFVFLVLLPLVSSQC
	2	6	20	VLLPLVSSQCVNLTT		T19R		T19I del24-26 A27S	T19I del24-26 A27S	T19I del24-26 A27S	T19I del24-26 A27S	NTD
	3	11	25	VSSQCVNLTTRTQLP
	4	16	30	VNLTTRTQLPPAYTN
	5	21	35	RTQLPPAYTNSFTRG
	6	26	40	PAYTNSFTRGVYYPD
	7	31	45	SFTRGVYYPDKVFRS
	8	36	50	VYYPDKVFRSSVLHS
	9	41	55	KVFRSSVLHSTQDLF
	10	46	60	SVLHSTQDLFLPFFS
	11	51	65	TQDLFLPFFSNVTWF
	12	56	70	LPFFSNVTWFHAIHV	del69/70	V70F	A67V, del69/70			del69/70
	13	61	75	NVTWFHAIHVSGTNG
	14	66	80	HAIHVSGTNGTKRFD
	15	71	85	SGTNGTKRFDNPVLP
	16	76	90	TKRFDNPVLPFNDGV
	17	81	95	NPVLPFNDGVYFAST			T95I
	18	86	100	FNDGVYFASTEKSNI
	19	91	105	YFASTEKSNIIRGWI
	20	96	110	EKSNIIRGWIFGTTL
	21	101	115	IRGWIFGTTLDSKTQ
	22	106	120	FGTTLDSKTQSLLIV
	23	111	125	DSKTQSLLIVNNATN
	24	116	130	SLLIVNNATNVVIKV
	25	121	135	NNATNVVIKVCEFQF
	26	126	140	VVIKVCEFQFCNDPF
	27	131	145	CEFQFCNDPFLGVYY	del144/145	G142D	G142D, del143-145	G142D	G142D	G142D	G142D W152R F157L
	28	136	150	CNDPFLGVYYHKNNK
	29	141	155	LGVYYHKNNKSWMES
	30	146	160	HKNNKSWMESEFRVY		E156G, del157/158
	31	151	165	SWMESEFRVYSSANN
	32	156	170	EFRVYSSANNCTFEY
	33	161	175	SSANNCTFEYVSQPF
	34	166	180	CTFEYVSQPFLMDLE
	35	171	185	VSQPFLMDLEGKQGN
	36	176	190	LMDLEGKQGNFKNLR
	37	181	195	GKQGNFKNLREFVFK
	38	186	200	FKNLREFVFKNIDGY
	39	191	205	EFVFKNIDGYFKIYS
	40	196	210	NIDGYFKIYSKHTPI
	41	201	215	FKIYSKHTPINLVRD			del211, L212I, V213G, ins214EPE	V213G	V213G	V213G	I210V V213G
	42	206	220	KHTPINLVRDLPQGF
	43	211	225	NLVRDLPQGFSALEP		A222V
	44	216	230	LPQGFSALEPLVDLP
	45	221	235	SALEPLVDLPIGINI
	46	226	240	LVDLPIGINITRFQT
	47	231	245	IGINITRFQTLLALH
	48	236	250	TRFQTLLALHRSYLT
	49	241	255	LLALHRSYLTPGDSS
	50	246	260	RSYLTPGDSSSGWTA		W258L					G257S
	51	251	265	PGDSSSGWTAGAAAY
	52	256	270	SGWTAGAAAYYVGYL
	53	261	275	GAAAYYVGYLQPRTF
	54	266	280	YVGYLQPRTFLLKYN
	55	271	285	QPRTFLLKYNENGTI
	56	276	290	LLKYNENGTITDAVD
	57	281	295	ENGTITDAVDCALDP
	58	286	300	TDAVDCALDPLSETK
	59	291	305	CALDPLSETKCTLKS
	60	296	310	LSETKCTLKSFTVEK
	61	301	315	CTLKSFTVEKGIYQT
	62	306	320	FTVEKGIYQTSNFRV
	63	311	325	GIYQTSNFRVQPTES								RBD
	64	316	330	SNFRVQPTESIVRFP
	65	321	335	QPTESIVRFPNITNL
	66	326	340	IVRFPNITNLCPFGE			G339D	G339D	G339D	G339D	D339H
	67	331	345	NITNLCPFGEVFNAT
	68	336	350	CPFGEVFNATRFASV
	69	341	355	VFNATRFASVYAWNR
	70	346	360	RFASVYAWNRKRISN
	71	351	365	YAWNRKRISNCVADY
	72	356	370	KRISNCVADYSVLYN
	73	361	375	CVADYSVLYNSASFS			S371L, S373P, S375F	S371F, S373P, S375F, T376A	S371F, S373P, S375F, T376A	S371F, S373P, S375F, T376A	S371F, S373P, S375F, T376A
	74	366	380	SVLYNSASFSTFKCY
	75	371	385	SASFSTFKCYGVSPT
	76	376	390	TFKCYGVSPTKLNDL
	77	381	395	GVSPTKLNDLCFTNV
	78	386	400	KLNDLCFTNVYADSF
	79	391	405	CFTNVYADSFVIRGD			K417N	D405N, R408S, K417N	D405N, R408S, K417N	D405N, R408S, K417N	D405N, R408S, K417N
	80	396	410	YADSFVIRGDEVRQI
	81	401	415	VIRGDEVRQIAPGQT
	82	406	420	EVRQIAPGQTGKIAD		K417N
	83	411	425	APGQTGKIADYNYKL
	84	416	430	GKIADYNYKLPDDFT
	85	421	435	YNYKLPDDFTGCVIA
	86	426	440	PDDFTGCVIAWNSNN			N440K, G446S	N440K	N440K L452Q	N440K L452R	N440K G446S N460K
	87	431	445	GCVIAWNSNNLDSKV
	88	436	450	WNSNNLDSKVGGNYN
	89	441	455	LDSKVGGNYNYLYRL	L452R	L452R
	90	446	460	GGNYNYLYRLFRKSN
	91	451	465	YLYRLFRKSNLKPFE
	92	456	470	FRKSNLKPFERDIST
	93	461	475	LKPFERDISTEIYQA
	94	466	480	RDISTEIYQAGSTPC		T478K, E484Q	S477N, T478K, E484A, Q493R, G496S, Q498R, N501Y, Y505H	S477N, T478K, E484A, Q493R, Q498R, N501Y, Y505H	S477N, T478K, E484A, Q493R, Q498R, N501Y, Y505H	S477N, T478K, E484A, F486V, Q498R, N501Y, Y505H	S477N, T478K, E484A, Q498R, N501Y, Y505H
	95	471	485	EIYQAGSTPCNGVEG	E484K, S494P, N501Y
	96	476	490	GSTPCNGVEGFNCYF
	97	481	495	NGVEGFNCYFPLQSY
	98	486	500	FNCYFPLQSYGFQPT
	99	491	505	PLQSYGFQPTNGVGY
	100	496	510	GFQPTNGVGYQPYRV
	101	501	515	NGVGYQPYRVVVLSF
	102	506	520	QPYRVVVLSFELLHA
	103	511	525	VVLSFELLHAPATVC
	104	516	530	ELLHAPATVCGPKKS
	105	521	535	PATVCGPKKSTNLVK
	106	526	540	GPKKSTNLVKNKCVN
	107	531	545	TNLVKNKCVNFNFNG
	108	536	550	NKCVNFNFNGLTGTG			T547K
	109	541	555	FNFNGLTGTGVLTES
	110	546	560	LTGTGVLTESNKKFL
	111	551	565	VLTESNKKFLPFQQF
	112	556	570	NKKFLPFQQFGRDIA	A570D
	113	561	575	PFQQFGRDIADTTDA
	114	566	580	GRDIADTTDAVRDPQ
	115	571	585	DTTDAVRDPQTLEIL
	116	576	590	VRDPQTLEILDITPC
	117	581	595	TLEILDITPCSFGGV
	118	586	600	DITPCSFGGVSVITP
	119	591	605	SFGGVSVITPGTNTS
	120	596	610	SVITPGTNTSNQVAV
	121	601	615	GTNTSNQVAVLYQGV	D614G	D614G / (Q613H)	D614G	D614G	D614G	D614G	D614G
	122	606	620	NQVAVLYQGVNCTEV
	123	611	625	LYQGVNCTEVPVAIH
	124	616	630	NCTEVPVAIHADQLT
	125	621	635	PVAIHADQLTPTWRV
	126	626	640	ADQLTPTWRVYSTGS
	127	631	645	PTWRVYSTGSNVFQT
	128	636	650	YSTGSNVFQTRAGCL
	129	641	655	NVFQTRAGCLIGAEH			H655Y	H655Y	H655Y	H655Y	H655Y
	130	646	660	RAGCLIGAEHVNNSY
	131	651	665	IGAEHVNNSYECDIP
	132	656	670	VNNSYECDIPIGAGI
	133	661	675	ECDIPIGAGICASYQ
	134	666	680	IGAGICASYQTQTNS			N679K, P681H	N679K, P681H	N679K, P681H	N679K, P681H	N679K, P681H
	135	671	685	CASYQTQTNSPRRAR	P681H	P681R
	136	676	690	TQTNSPRRARSVASQ
	137	681	695	PRRARSVASQSIIAY
	138	686	700	SVASQSIIAYTMSLG
	139	691	705	SIIAYTMSLGAENSV					S704L
	140	696	710	TMSLGAENSVAYSNN
	141	701	715	AENSVAYSNNSIAIP
	142	706	720	AYSNNSIAIPTNFTI	T716I
	143	711	725	SIAIPTNFTISVTTE
	144	716	730	TNFTISVTTEILPVS
	145	721	735	SVTTEILPVSMTKTS
	146	726	740	ILPVSMTKTSVDCTM
	147	731	745	MTKTSVDCTMYICGD
	148	736	750	VDCTMYICGDSTECS
	149	741	755	YICGDSTECSNLLLQ
	150	746	760	STECSNLLLQYGSFC
	151	751	765	NLLLQYGSFCTQLNR			N764K	N764K	N764K	N764K	N764K
	152	756	770	YGSFCTQLNRALTGI
	153	761	775	TQLNRALTGIAVEQD
	154	766	780	ALTGIAVEQDKNTQE
	155	771	785	AVEQDKNTQEVFAQV
	156	776	790	KNTQEVFAQVKQIYK								FP
	157	781	795	VFAQVKQIYKTPPIK
	158	786	800	KQIYKTPPIKDFGGF			D796Y	D796Y	D796Y	D796Y	D796Y
	159	791	805	TPPIKDFGGFNFSQI
	160	796	810	DFGGFNFSQILPDPS
	161	801	815	NFSQILPDPSKPSKR
	162	806	820	LPDPSKPSKRSFIED
	163	811	825	KPSKRSFIEDLLFNK
	164	816	830	SFIEDLLFNKVTLAD
	165	821	835	LLFNKVTLADAGFIK
	166	826	840	VTLADAGFIKQYGDC
	167	831	845	AGFIKQYGDCLGDIA
	168	836	850	QYGDCLGDIAARDLI
	169	841	855	LGDIAARDLICAQKF
	170	846	860	ARDLICAQKFNGLTV			N856K
	171	851	865	CAQKFNGLTVLPPLL
	172	856	870	NGLTVLPPLLTDEMI
	173	861	875	LPPLLTDEMIAQYTS
	174	866	880	TDEMIAQYTSALLAG
	175	871	885	AQYTSALLAGTITSG
	176	876	890	ALLAGTITSGWTFGA
	177	881	895	TITSGWTFGAGAALQ
	178	886	900	WTFGAGAALQIPFAM
	179	891	905	GAALQIPFAMQMAYR
	180	896	910	IPFAMQMAYRFNGIG
	181	901	915	QMAYRFNGIGVTQNV
	182	906	920	FNGIGVTQNVLYENQ
	183	911	925	VTQNVLYENQKLIAN								HR1
	184	916	930	LYENQKLIANQFNSA
	185	921	935	KLIANQFNSAIGKIQ
	186	926	940	QFNSAIGKIQDSLSS
	187	931	945	IGKIQDSLSSTASAL
	188	936	950	DSLSSTASALGKLQD		D950N
	189	941	955	TASALGKLQDVVNQN			Q954H	Q954H	Q954H	Q954H	Q954H
	190	946	960	GKLQDVVNQNAQALN
	191	951	965	VVNQNAQALNTLVKQ
	192	956	970	AQALNTLVKQLSSNF			N969K	N969K	N969K	N969K	N969K
	193	961	975	TLVKQLSSNFGAISS
	194	966	980	LSSNFGAISSVLNDI
	195	971	985	GAISSVLNDILSRLD	S982A		L981F
	196	976	990	VLNDILSRLDKVEAE
	197	981	995	LSRLDKVEAEVQIDR
	198	986	1000	KVEAEVQIDRLITGR
	199	991	1005	VQIDRLITGRLQSLQ
	200	996	1010	LITGRLQSLQTYVTQ
	201	1001	1015	LQSLQTYVTQQLIRA
	202	1006	1020	TYVTQQLIRAAEIRA
	203	1011	1025	QLIRAAEIRASANLA
	204	1016	1030	AEIRASANLAATKMS
	205	1021	1035	SANLAATKMSECVLG
	206	1026	1040	ATKMSECVLGQSKRV
	207	1031	1045	ECVLGQSKRVDFCGK
	208	1036	1050	QSKRVDFCGKGYHLM
	209	1041	1055	DFCGKGYHLMSFPQS
	210	1046	1060	GYHLMSFPQSAPHGV
	211	1051	1065	SFPQSAPHGVVFLHV
	212	1056	1070	APHGVVFLHVTYVPA
	213	1061	1075	VFLHVTYVPAQEKNF
	214	1066	1080	TYVPAQEKNFTTAPA
	215	1071	1085	QEKNFTTAPAICHDG
	216	1076	1090	TTAPAICHDGKAHFP
	217	1081	1095	ICHDGKAHFPREGVF
	218	1086	1100	KAHFPREGVFVSNGT
	219	1091	1105	REGVFVSNGTHWFVT
	220	1096	1110	VSNGTHWFVTQRNFY
	221	1101	1115	HWFVTQRNFYEPQII
	222	1106	1120	QRNFYEPQIITTDNT	D1118H
	223	1111	1125	EPQIITTDNTFVSGN
	224	1116	1130	TTDNTFVSGNCDVVI
	225	1121	1135	FVSGNCDVVIGIVNN
	226	1126	1140	CDVVIGIVNNTVYDP
	227	1131	1145	GIVNNTVYDPLQPEL
	228	1136	1150	TVYDPLQPELDSFKE
	229	1141	1155	LQPELDSFKEELDKY
	230	1146	1160	DSFKEELDKYFKNHT
	231	1151	1165	ELDKYFKNHTSPDVD
	232	1156	1170	FKNHTSPDVDLGDIS
	233	1161	1175	SPDVDLGDISGINAS								HR2
	234	1166	1180	LGDISGINASVVNIQ
	235	1171	1185	GINASVVNIQKEIDR
	236	1176	1190	VVNIQKEIDRLNEVA
	237	1181	1195	KEIDRLNEVAKNLNE
	238	1186	1200	LNEVAKNLNESLIDL
	239	1191	1205	KNLNESLIDLQELGK
	240	1196	1210	SLIDLQELGKYEQYI
	241	1201	1215	QELGKYEQYIKWPWY
	242	1206	1220	YEQYIKWPWYIWLGF
	243	1211	1225	KWPWYIWLGFIAGLI								TM
	244	1216	1230	IWLGFIAGLIAIVMV
	245	1221	1235	IAGLIAIVMVTIMLC
	246	1226	1240	AIVMVTIMLCCMTSC
	247	1231	1245	TIMLCCMTSCCSCLK
	248	1236	1250	CMTSCCSCLKGCCSC								CT
	249	1241	1255	CSCLKGCCSCGSCCK
	250	1246	1260	GCCSCGSCCKFDEDD
	251	1251	1265	GSCCKFDEDDSEPVL
	252	1256	1270	FDEDDSEPVLKGVKL
	253	1261	1273	DDSEPVLKGVKLHYT
